# Supplementary material for: SUCNR1 regulates insulin secretion and glucose elevates the succinate response in people with prediabetes
Source: J Clin Invest. 2024 May 7;134(12):e173214. doi: 10.1172/JCI173214 (PMC11178533; doi:10.1172/JCI173214)
Supplement: Supporting data values [file jci-134-173214-s144.xlsx]

## Sheet: Figure 1
Figure 1A						Figure 2C
scWAT	vWAT	Liver	Pancreas	Muscle		⍺	β
1.0506	1.1368	0.11598	0.043368	0.0020342		0	0.0806731
1.4578	1.0201	0.19528	0.03273	0.00063846		0	0.375547
1.4356	1.5566	0.15584	0.05118	0.0034952		0	0.996962
1.0392	0.96445	0.18342				0	4.0429

## Sheet: Figure 2
Figure 2A				Figure 2B					Figure 2C				Figure 2D
NCD	HFD	db/db		SUCNR1/TBP		GLP1R/TBP			Healthy	Obesity	T2D		Correlation SUCNR1-BMI (Cohort 1)		Correlation SUCNR1-BMI (Cohort 2)
0.801764	0.387265	0.965437		Healthy	Obesity	Healthy	Obesity		0.925534	3.43761	1.25662		BMI	Log2 SUCNR1/TBP	BMI	SUCNR1/b-Actin
-1.59756	0.102883	1.74666		-0.414018	2.81468	0.627668	1.42391		1.00776	1.29734	3.379		20.58	-0.19756	36	3.43761
1.05635	3.10577	0.361661		-1.11828	0.507347	-0.4379	0.952935		0.693983	2.87356	2.19088		20.8	-0.107991	26.9	0.674704
0.964462	0.593375	3.95943		-0.238943	1.29417	-1.67322	0.153214		0.674704		2.77101		21.8	-1.11828	24.6	0.925534
-1.22502	1.4894			-0.19756		0.440696			2.15963		2.41641		22.36	-0.414018	23.7	1.00776
				-0.107991		0.205972			0.62503		2.20719		24.69	0.559626	24.6	0.693983
				0.559626		-0.71147					1.50445		29.32	1.51717	27.3	2.15963
				1.51717		1.54825							29.41	-0.238943	28.2	0.62503
													30.47	1.29417	31.2	1.29734
													31.25	0.507347	31.9	2.87356
													35.95	2.81468	39.9	1.25662
															30.3	3.379
															29.2	2.19088
															40.3	2.77101
															34.6	2.41641
															32.7	2.20719
															27.4	1.50445

## Sheet: Figure 3
Figure 3A			Figure 3B														Figure 3C					Figure 3D									Figure 3E							Figure 3F
2.8 mM glucose	16.7 mM glucose			5.5 mM glucose				11 mM glucose				16.7 mM glucose					5.5 mM glucose	11 mM glucose	16.7 mM glucose	25 mM glucose		2.8 mM glucose				16.7 mM glucose					0 mM Glucose			20 mM glucose				Basal	1 µM NF-56-EJ-40	500 µM succinate	50 µM cESA	1 µM NF-56-EJ-40 + 500 µM succinate
318.7	390.5		3h	0.436162	-0.232769	0.301002	-0.320126	-0.392137	-0.0159576	0.427606	1.29042	2.57168	-0.0247367	2.03703	1.7761		0.757087	1.17774	1.24079	1.24669		Basal	500 µM succinate	1000 µM succinate	50 µM cESA	Basal	500 µM succinate	1000 µM succinate	50 µM cESA		Basal	500 µM succinate	50 µM cESA	Basal	500 µM succinate	50 µM cESA		100.096	92.9528	134.576	146.162	92.6075
329.1	371.9		24h	0.741575	-0.535332	0.337996	-0.54372	-0.155213	0.24245	1.43616	0.111031	3.18476	2.18777	1.123	3.29675		1.07178	1.22711	1.24055	1.13757		2.148	2.1005	2.20533	2.22067	11.5367	13.8992	14.07	13.2467		21.9955	36.4548	33.6343	581.761	782.163	849.498		107.799	95.408	155.215	137.338	75.8814
350.3	370.7																1.17113	0.992499	1.04809	1.19561		1.12967	2.03917	1.6705	1.67017	13.3053	15.541	17.215	15.1938		28.8685	42.9153	37.291	626.533	902.118	798.216		106.479	88.004	126.367	139.794	88.8863
346.7	395.5																1.05311	0.869095	1.73804	1.52606		1.6565	1.639	1.15417	1.27683	11.6663	12.3218	13.4275	14.9557		24.0357	41.8618	30.3177	618.863	734.448	812.486		85.6255	72.8507	148.464	137.108	90.8428
339.5	375.5																0.992403	0.850859	1.4493	1.73343		1.0735	0.85133	0.89533	1.19667	11.349	10.9692	13.3057	13.3723		33.4783	38.7291	38.1271	497.659	862.876	796.878
343.3	380.1																0.954491	0.909888	1.69775	1.69917

## Sheet: Figure 4
Figure 4A												Figure 4B										Figure 4C			Figure 4D					Figure 4E
		500 µM succinate				50 µM cESA						Upper pannel										8 mM glucose			Basal	Gö6983	500 µM succinate	500 µM succinate + Gö6983		Basal	FR900359	500 µM succinate	500 µM succinate + FR900359
	Time (min)	Exp. 1	Exp. 2	Exp. 3	Exp. 4	Exp. 1	Exp. 2	Exp. 3	Exp. 4	Exp. 5		2.8 mM glucose					16.7 mM glucose					Basal	1 mM succinate		114.552	86.484	134.73	105.242		96.921	121.164	199.796	142.205
p-PKCδ /β-Actin	0	1	1	1	1	1	1	1	1	1		0 mM succinate	0.4 mM succinate	0.8 mM succinate	1.2 mM succinate	1.6 mM succinate	1.6 mM succinate	2.0 mM succinate	2.4 mM succinate	2.8 mM succinate		0.51216	0.63678		90.7197	88.6251	157.514	114.738		97.6191	84.5254	212.909	79.5792
	5	2.14575	2.16708	1.3	1.48072	0.9269	0.975095	1.30076	1.15882	1.28848		1.0411	0.5089	1.34	0.52	1.37	9.141	16.54	21.04	23.41		0.84957	0.84373		82.993	97.2363	142.131	123.326		70.7337	86.4002	178.854	131.934
	15	0.923224	1.28208	1.28922	1.35114	1.14087	1.36419	1.45695	1.59866	1.58092		1.03	1.09	1.06	1.3	1.04	4.69	7.48	9.26	12.18		0.37338	0.47174		111.736	101.332	129.028	108.85		134.726	62.5963	261.275	90.7382
	30	1.64298	1.35683	1.16494	1.15231	0.523426	1.0083	1.0572	1.28058	0.985258		0.39	1.46	0.6	1.06	0.62	5.74	8.32	11.18	12.62		0.3901	0.52458
	60	1.48925	0.602205	1.29469	1.24841	0.489319	0.743175	1.62736	1.37216	0.97334		0	0.79	1.6	1.4	0.4	7.45	12.23	18.19	20.25		0.32431	0.41954
p-PKCζ/λ /β-Actin	0	1	1	1	1	1	1	1	1													0.2453	0.37625
	5	2.38194	2.00926	1.83872	1.36171	1.5516	0.974351	1.21212	0.978644			Lower pannel										0.4225	0.58049
	15	1.2545	1.05211	1.22388	1.27864	1.46966	1.44324	1.28888	1.78652			2.8 mM glucose	16.7 mM glucose
	30	0.707187	0.949171	1.19822	1.31077	0.817068	0.781914	1.02319	1.44187			0 mM succinate	0 mM succinate	0.4 mM succinate	0.8 mM succinate	1.2 mM succinate	1.6 mM succinate
	60	0.80579	0.541798	0.777723	1.33054	0.671492	0.741717	1.29847	1.28048			0.355	3.047	3.144	3.803	5.4448	7.0987
p-Akt/λ /β-Actin	0	1	1	1	1	1	1	1	1	1		0.3458	4.9562	6.842	8.2429	10.5726	12.9228
	5	2.14575	2.16708	1.3	1.48072	0.9269	0.975095	1.30076	1.15882	1.28848		0.2	6.4	6.6	7.4	8.3	9.2
	15	0.923224	1.28208	1.28922	1.35114	1.14087	1.36419	1.45695	1.59866	1.58092		0.391	2.853	3.1126	6.6566	11.1322	12.9274
	30	1.64298	1.35683	1.16494	1.15231	0.523426	1.0083	1.0572	1.28058	0.985258		0.554	5.1147	7.0602	7.7934	10.1739	14.0471
	60	1.48925	0.602205	1.29469	1.24841	0.489319	0.743175	1.62736	1.37216	0.97334		0.3997	3.6666	4.4985	5.3488	7.0497	9.9154
p-GSK-3α/β /β-Actin	0	1	1	1	1	1	1	1	1
	5	1.178	1.07979	0.758067	0.987655	1.33921	1.14523	0.905263	1.13459
	15	1.46333	1.25147	1.00999	1.12458	1.76422	1.16059	0.987904	1.42234
	30	1.78473	1.31611	0.813321	0.794895	1.23736	1.88295	1.2272	1.10396
	60	1.92518	1.70493	1.25412	1.36784	1.17543	2.77194	1.8714	1.66718
p-ERK1/2 /β-Actin	0	1	1	1	1	1	1	1	1
	5	1.11262	0.830444	1.15808	1.01115	1.0714	1.02762	1.06727	1.54644
	15	1.18988	0.986396	2.19603	1.14463	0.943175	0.986436	0.912665	1.751
	30	1.2224	0.86228	1.98591	1.08795	1.02744	0.945632	1.65223	1.45604
	60	1.76633	1.0998	2.89592	1.14813	1.53787	1.32109	2.21105	2.00724
p-p38 /β-Actin	0	1	1	1	1	1	1	1	1
	5	0.672303	0.938967	0.957694	1.04669	1.06972	1.07556	0.950983	0.902557
	15	0.617046	0.642875	0.825437	0.701499	0.878189	0.802133	0.68799	0.780593
	30	0.628439	0.682513	0.678765	0.673884	0.851082	1.01928	0.850857	0.626956
	60	0.837839	0.742481	0.601578	0.857419	1.18421	1.40382	0.861857	0.766419
p-CREB /β-Actin	0	1	1	1	1	1	1	1	1
	5	1.036	1.4937	1.52385	1.39877	1.74	1.67523	1.51238	1.18958
	15	1.331	1.07901	1.32615	1.27651	1.306	1.21798	1.14242	1.04498
	30	1.186	0.654025	1.12334	0.781231	0.431	0.461909	1.33423	0.974103
	60	0.918	0.894598	1.00021	0.817267	0.411	0.494218	0.800032	1.14976

## Sheet: Figure 5
Figure 5B			Figure 5C																		Figure 5D																	Figure 5E			Figure 5F					Figure 5G
Sucnr1fl/fl	Sucnr1-βKO			Sucnr1fl/fl								Sucnr1-βKO										Sucnr1fl/fl							Sucnr1-βKO									Sucnr1fl/fl	Sucnr1-βKO		β-cell mass		⍺-cell mass			Blood glucose
35.3	42.1		Fasted	159	171	189	167	131	115	196	190	230	158	199	168	151	169	194	244		Fasted	1.4	2.92	2.986	0.9393	2.12133	0.89992	1.7762	1.076	1.494	1.312	0.253	1.396	1.1112	0.5627	2.1		3.14591	2.72551		Sucnr1fl/fl	Sucnr1-βKO	Sucnr1fl/fl	Sucnr1-βKO		Time (min)	Sucnr1fl/fl i.p. GTT
40.1	30.3		Fed	173	193	165	166	162	170	209	205	211	220	250	199	176	198	211	270		Fed	2.68	4.216	2.77	0.9452	1.673	1.806	4.18	0.9862	1.8431	0.6854	0.5378	2.3123	2.1123	1.931	1.92314		1.63206	1.32546		1.97605	1.92507	0.106911	0.160108		0	169	193	189
34.8	33.4																																					1.57993	1.19666		3.3349	1.7597	0.355047	0.137717		15	329	309	446
29.5	26.8																																								2.33995	0.877555	0.11739	0.0583786		30	426	409	483
30	34.9																																								1.87004		0.016058			60	357	488	365
31.2	28.1																																													120	255	377	187
30.5	34																																													AUC
26.7	31.2																																													i.p. GTT		oral GTT
	28.4																																													Sucnr1fl/fl	Sucnr1-βKO	Sucnr1fl/fl	Sucnr1-βKO
																																														3.9503	5.7653	3.0353	3.6893
																																														4.8555	5.424	3.105	2.8478
																																														4.101	5.0408	2.9505	3.078
																																														3.888	4.9103	2.5898	3.3878
																																														3.7065	4.347	2.6025	3.249
																																														1.938	5.976	2.3918	4.401
																																														4.8075	6.237	2.7015
																																														Plasma insulin
																																														Time (min)	Sucnr1fl/fl i.p. GTT
																																														0	1.4	2.92	2.986
																																														30	2.484	3.874	3.88
																																														Plasma GLP-1
																																														Time (min)	Sucnr1fl/fl i.p. GTT
																																														0	31.81	44.8	42.8
																																														30	36.96	41.47	36.24
[truncated: 62 more columns]

## Sheet: Figure 6
Figure 6B
Glucose
Time (min)	NGT OGTT												NGT IIGI												non-NGT OGTT																		non-NGT IIGI
-30	92	98.5	86.1	100.7	98.7	96.6	93.5	97.2	100.1	91.6	86.6	100.6	88.4	108.2	83.9	93.7	102.5	88.4	95.6	99.8	88.1	92.7	112.8	104.2	108.3	104.3	107.4	104.4	97.8	103.8	101.5	105	87	137.2	119	97.4	95.4	108	110	104.8	105.3	106	113.7	102.3	109.6	105.4	94.1	95.6	113.4
0	91.5	95.1	87.4	96.3	98.3	94.4	93.8	102.5	97.4	91.7	87.3	100.5	92.4	108.2	88.3	93	100	91.3	96.3	98.6	84.4	94.9	109.5	121.3	109.1	107.6	115.4	103.2	99.7	104	104.6	102.6	88.2	136.8	118.5	94.7	96.6	106	107.1	107.9	106.6	105.5	109.7	106.8	107.7	105.5	97	96.3	112.2
10	98.1	104.8	109.8	118.2	111.6	97.2	110.3	114.7	108.5	103.4	102.3	143.5	104	110.3	102.9	126.7	116.9	106.2	110.7	118.4	109.8	112.3	112.6	158.7	138.5	109.9	114	137.7	104.3	121.8	119.8	117.2	98.3	147.9	156.5	135.2	106.6	123.9	119.3	112.1	106.3	117.3	142.5	106.9	113.1	152.8	105.2	110.7	118.1
20	126.6	147.8	139.9	156.7	136.2	127.5	149.6	132.7	138.5	127.9	133.6	160.7	131.1	146	134	153	134.7	131.4	148.9	140.5	123.9	128.2	125.9	155.5	177.3	137.7	159.3	173.7	133.7	157.8	148.8	155.1	136	198.7	212.5	141.9	142.1	140.3	141	137.8	142.9	151.3	164.3	128.4	142.2	161.7	132.4	148.9	159.1
30	148.5	175.3	148.6	167.7	168.5	155.5	168.9	132.4	164.6	146.6	146	185.7	145.2	186.2	157.5	163.8	178.1	136.1	161.7	144.4	161.3	148.6	160.9	175.4	204.6	166.5	186.7	203.2	154.6	184.6	176	163.1	160.2	232.8	246	141.9	166.8	180.4	170	187.3	180.4	180.4	193.4	162.6	190	198.8	155.3	161.7	179.3
40	144.5	212.6	121.9	163.8	165.2	171.3	165.2	141	185.8	141.9	124.6	190.3	146.6	223.3	142.7	156	148.4	107.6	155.8	142.9	180	135.4	166.6	189.9	220.3	178	203.8	214.9	161.8	210.5	195	167.5	172.8	271.9	258.7	134.1	188	209.8	193.8	211.5	199.7	193	244.1	172.1	196.4	206.8	152.7	155.8	198.5
50	140.5	214.9	99.1	146.7	156.8	167.7	152.2	132.6	174.7	149.7	117.4	196.6	138	204.8	120.7	138.2	146.4	103.4	147	139.1	171	148.6	165	183.3	213.1	179.3	198.2	204.5	141.3	232.5	205	171.8	179.9	270.1	244.8	142.4	198.7	193.9	195	205.9	192.5	202.8	237.8	165.7	181	189	133	147	205.2
60	140.4	217.1	86.8	139.9	154.4	152.9	133.5	120	168.9	149.2	120	183.5	132.7	201.4	104.2	134.3	149.7	122	135.5	128.4	165.7	145.1	160.8	176.6	209.5	165.1	206.3	204.4	137.3	236	220.2	146.1	177.5	274	250.6	173	201.6	168.2	194	192.6	177.9	220.3	212.8	161.6	199.2	200	128.8	135.5	219
70	125	198.6	81.9	117.1	151.6	146.7	129.7	156.3	166.4	151.3	122.3	171.1	127	192.5	83.5	122	153.4	117.2	131.5	154.4	160.5	151.4	146.1	162.9	187.3	154.9	188	212.8	135.4	248.9	215	133.1	167.2	257.1	222.2	182.7	195.9	145.5	175.1	185.8	162.8	223.4	186.9	150	180.4	204.3	129.5	131.5	189.1
80	115.1	168	80.8	119.3	155.7	139.2	136.7	157.9	145.7	139.9	127.8	148	116.6	170.5	94.3	113.8	149.7	117.2	147.2	149.9	145.4	141.7	139.7	145.2	168.2	137.5	164.7	218.7	137.9	241.2	210	131.3	170.5	243.9	216.6	163.2	192.4	128.2	157.1	174.6	150.8	227.3	166.2	134.4	157.8	217.2	139.7	147.2	210.1
90	104.9	154	89.2	122.1	138.6	148.7	140.1	152	144.3	150.9	129.7	129.6	108.2	152.7	83.5	122.8	130	122.3	138.5	155.7	141.9	162.6	150.4	125.1	149.9	127.2	143.4	217.2	142.5	224.4	203.5	135.2	166.5	237.6	203.4	169.3	188.8	126.3	145.8	173	146.3	226.3	159.7	122.3	138.8	210.9	145	138.5	205
100	96.8	127.2	105.1	106.2	127.1	141.8	144.7	147	142.8	140.9	124	131.2	101.3	136.1	131	111.2	130.1	121.1	144.4	152.2	141	144.1	149	140.2	127.6	131.2	129.4	202.7	137.8	205.6	185	138.9	163.8	228.4	184.1	158.7	178.8	129.2	139.6	157.4	136.9	217.3	146.4	135.6	126.5	188.1	135.7	144.4	182.8
110	92.5	118	123.5	114.9	129.5	134.4	141.7	140	121.7	140.2	120.2	128.9	94.4	131.5	122.3	112.9	147.6	115.4	140.7	137.2	121	146.3	139.8	131.8	125.4	111	110.3	219.2	141.1	205	165	142.8	164.7	228.5	180.2	149	162.3	147	134.4	169.9	146.3	212.1	132.1	121.2	117.3	218.4	142.2	140.7	155
120	94.5	108.8	122.9	96	131.4	132.3	131.5	134.8	107.3	136.3	116	132.9	94.1	120.2	120	101.4	129.2	108.5	135.8	132.6	111.2	137	132.7	132.9	119	80.8	84.4	216.4	143.4	199.9	144.1	133.3	161.7	227.6	176.8	144.3	153.2	151.4	126	150.9	151.8	208.2	127.5	102.6	111.2	213.7	145.3	135.8	132
130	109	109.3	117.4	101.8	118.5	120.5	109	116.4	92.2	124.1	106.5	128.9	119.4	111.9	102.4	101	119.9	112.8	106.7	122.2	96	127.2	127.2	128.2	116.9	68.1	81.1	202.4	146.3	203.1	140	136.5	158	213.5	164.9	0	150.5	164.9	107.9	206.6	160.6	210	122.8	91.7	105.5	189	143.7	106.7	134.1
140	101.8	103.8	102.7	123.2	112.7	101.9	93.7	122	89.7	125.1	111.3	113.9	116	113.3	104.7	131.3	121	117.1	105.8	114.6	89.2	134.6	123.5	115.8	115.7	68.6	80.1	179.3	146	161.9	135	129.2	159	207.6	133.1	132.6	134.9	164.4	83.1	110.5	151.7	171.5	120.9	86.7	103.4	169.1	148.6	105.8	135.9
150	92.8	112.9	90.4	132.4	107.4	128.4	77.8	121.9	106.3	130.5	113.4	91.4	109.9	115.5	103.5	131.8	108.9	129.1	80.1	116.4	110.4	132.9	129.3	105.7	116.2	70.5	82	174.7	135.7	159.8	130.9	106.6	158.7	192.5	105.3	126.3	138.2	165.1	75.9	94.3	138.6	156.2	118.3	87.4	103.7	175.6	132.6	80.1	138.4
160	89.4	110.4	74.2	118.8	107	118.5	70.9	107	120.3	136.8	112.6	72.4	104.3	112.2	91.5	117.2	108.8	108.7	80.8	110.1	125.2	134.4	124.5	92.4	108.6	74.2	86.7	157.6	118.3	165.4	130	95.5	162.3	181.3	93.1	113.6	137.8	154.7	70.9	92.5	126.3	133.5	114.4	87.3	100	149.7	115	80.8	128
170	91.6	108.8	73.6	109.5	94.2	122.8	66.4	199.8	125.4	133.4	112.7	59.7	98.3	111.9	87.2	103.7	104.7	94.6	74.2	106.4	116.1	130.1	122.3	83.9	91.6	84.1	87.2	156.7	108.7	135.4	125	86.2	153.4	179.3	78.9	98.7	134.3	149.7	70.5	99	131.4	126.1	108.1	87	100	152.5	108.8	74.2	127.7
180	87.5	105	73	101.6	81.4	122.9	67.7	98.8	127.5	134.9	113.8	53.6	99	108.3	84.1	102.2	106.8	131.1	72.1	102.8	119.8	134.6	123.4	78.1	91.6	87.4	87.7	138.3	110.3	114.2	111.5	78.7	158	186.9	73.9	84.6	120.3	150.7	81.9	94.9	131.4	117.2	107.5	87.2	100	133.5	117.5	72.1	118.3
Insulin
Time (min)	NGT OGTT												NGT IIGI												non-NGT OGTT																		non-NGT IIGI
-30	56.6	60.8	45.4	49.6	86.6	47.2	27.3	50.1	38.8	66.2	29	40.4	51.9	59.5	38.5	35.6	76.5	49.9	20.1	58.8	31.7	55.2	28.6	37.6	35.2	27.3	44.3	110.6	42.7	21.4	60.2	26.1	68.4	130.2	50.5	42.7	57.3	50.5	69.6	85.3	123.5	37.6	64.1	34.3	39.4	97	45.2	42.7	60.2
0	71.3	55.3	48.9	44.4	74	46.3	24.7	54.9	41	41.2	29.5	47.7	56.8	59.9	36.8	32.8	50.5	56.8	17.2	41.6	21.4	49.7	21.8	28.5	46.9	26.3	53.4	86.3	35.9	18	50.5	27	57.4	105.5	50.5	36.9	57.7	46.6	73.7	83.5	97.2	40.4	39.9	18.4	46.6	110.5	50	54	52.3
10	65.3	115.8	222.7	247	312.6	64.1	101.6	189.7	82.9	223.4	165.9	255.9	104.9	68.9	82.6	142.1	102.9	59.6	55.7	83.4	60.8	112.6	72.4	101.6	428.7	41.3	59.6	299.2	146.2	84	180.3	155.6	248.4	122.6	282.9	147.7	148.7	160.7	179.9	117.3	84.8	53.3	160.4	38.7	43.3	304.9	76.8	70.3	80.8
20	375.9	241.6	358	614.5	457.4	285.6	239.3	347	160.7	365.6	472.3	294.5	143.1	151	132.3	190.1	148.6	117.4	115.3	131.2	63.8	114.8	163.3	100.1	590.3	151.9	189	508.3	567.2	105	422	379.8	637	222.7	426.8	150	323.6	344.6	380.9	281.9	464	166	203.5	80.2	49.3	400	179.3	84	173.9
30	616.9	353.6	519.7	608.9	682.7	460.3	306.2	421.3	164	474.5	593.7	330.2	151.9	149.5	157.9	151	235.3	195.4	126.5	147.7	68.3	159.2	143.1	113.6	716.2	222.2	290.5	651.5	769.8	264	421.8	433.1	570.5	268.3	473.4	167.7	525.2	597.5	798.7	517.7	652.1	213.1	252.3	106.9	89.6	534.3	230.9	93.6	210.6
60	520.7	628.1	127.5	547.8	569.8	286.9	136.2	305.3	160.5	466.6	175.4	553.3	145	214.1	72.6	91.1	176.3	180.4	98.8	100.8	80.6	139.3	115	117.7	1569.5	296.2	355.5	782.4	397	415.9	786.7	349.7	526.1	316.7	822.5	290.6	737.5	573.4	1765.3	469.3	678.8	240.1	284.4	115.9	97.8	531.4	134.3	144	307.7
90	294.2	486.6	125.5	258.7	422.3	341.5	212.2	243.8	217	556	216.9	397.9	66.9	197.2	66	96.7	105.8	146.8	114.5	172.4	93	203.4	137.1	79.3	962.4	295.6	280.9	1052.5	420.8	526.4	1264.4	212.3	506.3	352.7	781	281.6	969.4	156.8	994.3	516.5	524.8	255.7	174.3	104.6	79.2	654.8	158.6	162	404.7
120	349	193.4	164.3	92.7	402.1	253.8	150	182.3	56.7	509.1	160.3	352.9	47.5	123	109.1	42.9	115.5	81.5	92.8	123.2	60.9	110.3	159.2	93.3	357.1	70.9	60.8	919.5	498.1	658.9	792.6	170.6	480	298.7	610	247.8	710.8	146.3	637.9	486.7	661.1	299.6	94.1	59.2	60.6	790.6	169.4		144.7
150	242.5	209.3	47	308.8	203.3	257.9	84	108.8	65.4	360.8	101.8	67.9	46.3	96.4	65.5	92.6	34.4	77	34.8	50.2	62.9	106.1	185.5	42.4	188.5	26.2	30.6	737.2	331.2	474.4	320.8	105	480	352.3	186.3	181.6	530.5	279.7	80.5	241.8	272.3	199.6	53.5	34.3	49.1	592.6	129.3		167.4
180	191.3	186.1	26.6	82.9	64.7	227.9	20.9	35.3	99.4	303.7	87.8	41.2	35.5	63.2	30.1	37.3	30.7	64.4	30	38.8	66.4	124.8	191.5	30	52.9	21.8	38.5	368.9	268.9	300	196.8	34.3	488.8	406	82	55.4	260.3	277.9	70.5	132.2	226.1	112.9	68.5	23	48	328.9	95		70.7
C-peptide
Time (min)	NGT OGTT												NGT IIGI												non-NGT OGTT																		non-NGT IIGI
-30	0.4	0.5	0.4	0.4	0.4	0.3	0.2	0.4	0.3	0.4	0.2	0.4	0.4	0.6	0.4	0.3	0.4	0.4	0.1	0.5	0.3	0.2	0.2	0.4	0.5	0.3	0.4	0.6	0.5	0.2	0.5	0.2	0.4	0.9	0.5	0.4	0.3	0.3	0.5	0.7	0.6	0.2	0.6	0.2	0.4	0.7	0.4	0.2	0.5
0	0.4	0.4	0.3	0.4	0.4	0.3	0.2	0.5	0.3	0.2	0.2	0.4	0.4	0.5	0.3	0.3	0.3	0.4	0.2	0.4	0.2	0.2	0.2	0.4	0.5	0.3	0.5	0.6	0.4	0.2	0.5	0.2	0.4	0.8	0.5	0.4	0.4	0.3	0.6	0.7	0.5	0.3	0.7	0.2	0.4	0.7	0.4	0.3	0.5
10	0.4	0.5	0.7	0.8	0.8	0.4	0.3	0.7	0.2	0.4	0.4	1.1	0.5	0.5	0.5	0.7	0.5	0.4	0.2	0.6	0.3	0.3	0.4	0.8	1.3	0.3	0.6	1.2	0.7	0.3	0.9	0.3	0.7	0.8	0.9	0.7	0.6	0.6	0.9	0.7	0.5	0.3	0.9	0.3	0.4	1.3	0.5	0.3	0.6
20	1.2	0.8	1	1.6	1.2	0.9	0.8	1.3	0.4	0.7	1.1	1.4	0.8	0.6	0.6	0.9	0.6	0.6	0.5	0.8	0.4	0.3	0.6	0.9	1.8	0.6	1	1.5	1.4	0.3	1.5	0.8	1.5	1.1	1.4	0.7	1	0.8	1.3	1.2	1.2	0.5	1.2	0.4	0.6	1.4	0.8	0.3	0.9
30	2	1	1.5	2.2	1.7	1.4	1.1	1.7	0.7	0.9	1.4	1.6	0.8	0.7	0.9	0.9	1	0.9	0.5	1	0.5	0.5	0.6	1	2.4	0.9	1.2	2	1.9	0.7	1.8	0.9	1.7	1.3	1.6	0.9	1.2	1.3	2.3	1.4	1.6	0.8	1.2	0.5	0.7	1.8	1	0.4	1.1
60	2.2	2.4	1	2.6	1.9	1.5	1	1.8	0.8	1.1	1	2.7	0.9	1	0.8	0.8	0.9	1.1	0.6	1	0.6	0.6	0.5	1.1	4.9	1.4	1.8	2.9	2.5	1	3.5	1.1	1.7	1.6	2.4	1.2	1.8	1.5	3.9	1.9	2.1	1.1	2.2	0.7	0.9	2.7	1	0.5	1.7
90	2	2.3	0.9	1.4	1.8	1.7	0.9	1.6	1	1.3	1	2.5	0.7	1.2	0.7	0.8	0.9	1	0.6	1.4	0.7	0.7	0.9	1.1	3.8	1.7	2.1	3.1	2	1.3	4	1.3	1.7	1.8	2.7	1.5	1.9	1.1	2.9	2.3	2	1.3	1.7	0.8	0.8	3	1.2	0.6	2.3
120	1.9	1.3	1.1	0.8	1.6	1.5	0.9	1.4	0.7	1.3	0.9	2.4	0.5	1.1	0.8	0.6	0.9	0.8	0.6	1.5	0.6	0.6	0.9	1.1	2.9	1	0.9	3.1	2.6	1.7	3.5	0.6	1.6	1.9	2.7	1.4	1.9	0.8	2.1	2	2.1	1.5	1.5	0.6	0.8	3.3	1.2		1.9
150	1.4	1.4	0.7	1.5	1.2	1.5	0.5	1.1	0.6	1.1	0.8	1	0.5	0.8	0.7	0.7	0.5	0.7	0.3	0.8	0.5	0.6	1.2	0.8	2.5	0.4	0.5	3.5	2.4	0.8	3	0.5	1.7	2	1.5	1.2	1.6	1.2	0.9	1.3	1.5	1.6	0.9	0.4	0.6	3.2	1.2		1.6
180	1.5	1.2	0.5	0.8	0.7	1.5	0.3	0.6	0.7	1.1	0.8	0.7	0.4	0.6	0.5	0.4	0.3	0.6	0.2	0.6	0.5	0.6	1.2	0.6	1.2	0.4	0.6	2.6	2.1	0.7	1.9	0.4	1.9	2.1	1	0.8	1.1	1.5	0.7	1	1.1	1	0.9	0.3	0.4	2.4	1		1
Figure 6C
Fasting ISR NGT OGTT	Fasting ISR non-NGT OGTT	Fasting ISR NGT IIGI	Fasting ISR non-NGT IGII
44.3563	70.2869	53.5848	99.43
61.9362	36.5922	66.3303	40.539
41.8636	62.0482	47.2449	53.4374
49.0847	78.7855	64.3671	100.557
59.3534	59.8931	46.733	59.5537
37.7391	27.54	48.9571	34.5563
28.3822	62.4723	16.7101	66.9305
55.9516	27.8407	55.0982	34.5376
29.9974	53.6617	32.43	50.5984
40.6896	105.407	30.8809	99.0488
26.6448	67.8582	32.3951	68.3677
50.5	48.2601	74.24	38.4186
	58.3496		49.7533
	50.6861		45.501
	88.4553		66.361
	88.3818		89.9025
	65.5379		78.402
	30.5872		29.0042
Figure 6D
ISR
Time (min)	NGT OGTT												NGT IIGI												non-NGT OGTT																		non-NGT IIGI
0	44.3563	61.9362	41.8636	49.0847	59.3534	37.7391	28.3822	55.9516	29.9974	40.6896	26.6448	50.5	53.5848	66.3303	47.2449	64.3671	46.733	48.9571	16.7101	55.0982	32.43	30.8809	32.3951	74.2	70.2869	36.5922	62.0482	78.7855	59.8931	27.54	62.4723	27.8407	53.6617	105.407	67.8582	48.2601	58.3496	50.6861	88.4553	88.3818	65.5379	30.5872	99.43	40.539	53.4374	100.557	59.5537	34.5563	66.9305
5	58.6987	78.2926	166.335	186.183	170.849	41.7568	50.3765	136.977	34.485	66.3991	97.0663	361.6	80.0955	67.945	67.4968	136.846	93.4361	60.5363	30.5863	75.256	41.1698	45.6508	60.5538	169.5	295.705	40.6592	67.264	255.166	99.6873	36.4367	199.18	42.4368	133.017	121.601	210.008	206.548	120.634	146.101	152.317	111.012	61.73	53.1774	122.932	42.6298	57.0296	272.021	79.5593	40.4834	73.3728
10	150.98	133.541	233.201	335.579	214.47	121.337	97.1015	232.595	47.1852	99.6994	194.8	351.3	112.439	81.3644	91.7471	174.543	84.2756	84.9992	60.2828	122.614	56.6177	58.458	96.718	173.4	405.585	73.4195	146.377	338.578	236.066	49.4651	295.684	86.9835	306.829	163.873	305.217	239.178	223.664	182.169	211.602	152.184	113.167	87.8004	145.582	49.529	71.3101	313.681	113.487	50.1072	129.247
15	324.787	192.104	260.197	448.266	243.79	257.882	171.342	298.277	73.0581	137.607	302.836	219.5	139.921	104.911	121.332	174.806	86.8634	116.951	103.375	166.608	66.0953	66.7285	124.196	137	427.642	143.425	243.768	358.015	379.808	68.1594	352.99	184.199	454.223	208.96	349.181	177.803	310.745	191.141	272.202	239.511	271.934	125.731	169.442	65.0269	103.625	270.319	157.174	60.1633	203.532
20	426.832	211.549	291.259	479.734	354.309	308.541	235.73	310.504	108.511	172.797	360.606	260.5	150.91	125.031	158.712	173.702	178.13	152.183	133.417	192.737	74.9738	81.9266	130.656	131.9	456.274	191.126	264.972	398.931	434.552	97.6471	404.226	263.217	430.818	225.871	371.369	164.694	337.627	260.556	349.863	356.134	365.333	149.715	199.611	88.9683	148.73	312.58	197.97	65.7708	236.895
25	433.407	228.121	292.253	480.496	436.006	306.274	252.784	310.3	143.739	185.394	325.841	370.4	149.808	145.368	190.386	176.179	247.323	180.665	133.107	200.117	93.0997	97.3272	120.309	166.4	524.9	208.306	249.142	460.768	458.494	138.486	448.226	249.885	323.052	232.189	388.758	160.4	346.01	380.244	446.435	434.856	389.164	156.084	237.262	114.623	180.368	429.619	224.656	67.1222	240.404
30	380.021	289.694	263.608	503.025	355.345	316.153	239.323	341.289	171.507	166.006	255.796	368.5	147.068	172.339	193.009	166.767	167.043	183.469	120.441	196.706	116.156	95.8412	103.764	193.5	616.127	216.884	262.724	492.113	508.092	175.472	478.413	208.603	257.353	254.172	401.82	154.408	376.541	471.903	540.424	433.169	406.891	149.307	282.287	131.642	174.02	488.481	227.516	67.8673	258.959
35	376.507	353.996	233.142	528.399	272.526	307.949	217.819	354.839	184.036	162.425	203.094	353.9	135.104	184.797	180.329	156.255	150.413	157.183	108.887	188.53	131.073	89.4987	86.7073	186.3	672.477	231.375	268.325	457.087	440.446	195.424	494.7	185.82	255.478	269.062	391.51	141.447	411.872	460.109	587.205	356.573	397.44	142.248	331.412	135.209	141.795	447.586	208.34	69.8459	290.747
40	375.965	393.458	185.36	517.257	279.245	274.06	195.018	325.909	178.842	163.148	159.783	398.3	129.779	186.143	155.23	143.848	125.979	129.058	97.4904	176.111	135.253	84.2747	73.5081	181.4	730.426	244.466	273.799	447.517	440.79	199.316	526.477	179.231	252.084	265.946	399.714	135.022	424.311	401.419	611.15	311.172	368.834	153.357	377.81	137.016	139.392	438.56	192.744	71.1592	309.412
45	375.143	430.824	146.514	471.795	282.724	261.135	171.984	283.286	163.753	175.167	131.296	433.9	121.408	188.284	130.938	131.376	117.897	119.782	87.3431	160.556	133.756	88.1434	65.907	180.3	798.335	253.133	289.339	446.098	420.792	192.598	563.049	178.867	247.816	260.744	419.416	174.027	431.553	366.406	621.313	300.911	359.322	166.613	400.887	138.384	137.511	421.467	171.429	71.9794	324.19
50	376.654	464.947	117.912	406.14	283.655	263.6	149.723	231.994	148.566	182.44	114.773	455.9	112.445	188.868	109.063	120.931	131.291	127.42	78.3259	145.081	129.548	92.1246	63.486	178.4	854.754	269.969	321.314	439.536	384.607	182.714	604.448	181.748	235.267	257.423	435.56	220.871	433.868	322.396	624.978	315.209	355.533	181.174	393.623	139.194	143.069	409.105	151.035	72.2791	334.472
55	377.157	489.674	98.2792	333.019	283.201	257.114	130.013	197.093	139.249	184.018	112.355	479.2	104.771	189.435	89.9144	113.269	146.954	143.274	70.7761	135.325	125.219	93.65	66.0842	175.3	872.973	279.8	353.383	436.908	352.382	175.359	635.289	185.084	249.826	260.873	449.145	257.217	432.211	269.718	628.36	326.644	343.747	193.213	361.059	140.432	154.467	420.049	137.582	72.3129	335.51
60	368	493.129	85.017	259.395	281.818	246.564	115.873	230.109	136.984	183.706	115.182	483.9	98.4809	191.131	72.9917	106.572	151.995	154.421	65.8428	137.389	121.433	93.9567	73.8907	170.5	844.795	283.663	379.45	459.949	331.241	174.04	641.996	189.332	267.404	262.001	456.52	266.125	439.163	217.729	609.889	337.459	327.67	199.438	317.555	140.913	150.203	447.584	132.917	72.7722	337.061
65	345.069	470.228	75.5985	194.285	286.657	236.574	109.569	272.283	139.299	184.696	122.471	471.3	92.5517	192.218	59.2643	99.2686	144.152	154.002	64.7503	151.358	117.524	94.3732	86.8665	163	774.306	282.704	392.281	483.08	321.637	179.419	638.957	196.168	274.999	260.996	454.579	250.69	448.241	171.422	567.738	348.049	309.545	201.984	275.948	138.442	149.905	471.846	143.904	74.4465	334.143
70	316.13	427.651	68.8255	146.924	277.863	229.484	111.207	272.525	142.606	184.028	133.033	444.1	86.0124	190.656	50.9613	92.7246	133.036	147.177	69.4124	168.617	113.079	95.3931	104.333	152.7	683.639	276.591	382.17	489.927	323.44	190.001	656.692	203.735	277.277	259.02	446.664	236.273	454.722	133.467	511.817	356.484	290.824	205.078	242.226	132.64	143.935	486.246	155.111	78.4146	334.792
75	288.822	374.997	64.8332	116.841	272.298	225.84	118.8	253.4	144.794	183.171	143.238	406.5	78.6776	185.801	48.3058	88.6492	122.65	140.298	74.5999	182.763	108.461	97.4337	124.628	141	592.03	265.522	349.475	489.355	323.435	204.532	667.147	205.24	277.399	257.284	436.947	230.973	459.472	104.788	453.851	360.805	272.432	207.803	216.742	124.82	134.697	492.488	165.155	82.4955	350.392
80	263.842	320.161	79.2969	101.675	262.386	234.526	127.904	226.394	145.236	183.596	148.73	365	70.9596	178.328	53.7861	87.0366	110.176	134.619	78.0731	193.866	104.388	100.646	143.878	129.6	508.357	251.389	298.124	483.685	320.362	222.226	669.195	191.357	275.84	256.376	426.134	222.291	461.199	85.3827	400.474	360.769	255.19	211.559	197.653	116.764	123.893	490.563	170.762	85.8432	357.009
85	240.909	268.79	108.862	83.2211	248.698	240.558	136.527	213.626	143.485	186.752	146.372	327.5	63.3241	169.416	64.3444	86.5767	99.4835	129.421	79.686	202.435	101.179	103.462	156.635	120.9	436.828	236.032	236.681	479.237	314.85	242.118	659.864	158.149	272.482	256.775	414.489	213.858	457.663	75.1349	356.552	357.344	240.519	216.671	182.621	110.482	113.174	490.002	171.18	88.5661	354.705
90	220.36	223.754	145.362	71.3599	236.003	227.817	143.005	202.363	138.124	186.739	139.955	300	56.1785	160.173	81.6162	84.8968	94.7147	122.954	80.5279	207.862	98.1276	103.411	158.454	117	378.927	218.663	175.412	478.593	310.491	262.526	635.851	114.374	267.733	258.666	402.733	206.34	446.656	85.2691	323.523	351.988	230.132	221.229	169.242	106.69	103.634	487.584	168.573	91.3075	342.296
95	203.392	186.79	176.074	61.3619	229.795	222.158	145.37	193.221	128.286	184.869	129.976	281.8	50.0966	151.325	100.233	80.6899	100.506	114.418	80.0903	208.615	94.0016	101.361	150.148	120.9	334.489	196.423	123.283	481.625	314.706	279.647	597.184	75.9507	262.417	261.803	391.607	198.877	427.835	105.597	298.487	351.513	227.664	225.521	156.167	103.863	95.5815	487.332	168.421	93.9008	315.296
100	191.182	158.968	180.287	54.471	229.782	215.015	141.663	184.747	115.351	180.162	118.12	268.7	45.9162	143.035	110.772	75.6032	105.338	105.343	77.0506	204.361	88.3466	97.337	137.544	122.2	302.053	168.121	84.0793	482.839	329.234	287.016	550.899	49.7332	257.383	265.356	380.167	191.359	404.231	117.919	274.394	344.749	235.62	229.317	143.897	99.1635	88.5538	488.727	169.998	95.7225	282.173
105	183.498	139.845	177.835	51.3226	230.852	206.51	133.915	174.807	101.388	173.718	108.107	247.8	43.9274	135.225	114.801	71.4173	107.506	97.2473	72.1046	195.19	81.4716	92.7858	126.766	122.1	279.14	135.795	56.7089	485.678	346.202	278.49	503.403	33.9917	253.267	268.662	367.136	184.109	378.796	130.224	247.135	328.812	243.304	232.151	133.117	91.6015	82.1069	489.037	174.171	97.0108	250.077
110	187.56	128.172	166.428	51.7209	226.892	197.332	120.489	162.169	87.8705	165.975	100.672	217	47.7097	127.886	113.018	68.479	105.847	90.4999	64.6122	180.677	73.8047	87.9954	119.902	121.6	263.033	102.657	38.3654	487.715	362.794	251.772	456.575	25.3444	250.459	271.547	352.087	177.179	352.641	141.788	217.04	301.047	248.147	233.659	123.817	82.1306	76.1576	486.779	178.859	97.3427	220.543
115	195.612	122.907	145.988	56.0662	212.035	188.09	102.751	146.549	75.8373	157.484	95.6007	180.5	54.4029	121.007	109.744	67.1762	96.4186	85.378	55.1762	161.573	65.971	83.2609	117.438	120.3	251.278	71.5112	26.4149	487.841	375.802	210.553	412.462	21.1912	249.25	273.807	334.34	170.594	326.861	152.279	184.553	271.703	247.748	233.328	115.967	71.7433	70.6297	480.29	182.954	96.7015	195.068
120	197.064	123.216	127.165	77.4648	185.676	179.329	83.0458	128.918	65.9602	148.937	92.729	146.1	60.7464	114.613	102.82	71.579	80.6994	81.9572	44.9141	139.846	58.7049	78.8958	119.606	117.6	241.55	44.588	18.8456	484.928	382.072	163.889	372.866	20.0546	249.798	275.252	313.207	164.29	302.367	161.543	150.453	239.975	240.361	230.553	109.473	61.3707	65.4716	468.511	185.278	95.1411	174.722
125	189.835	128.04	113.478	110.582	156.077	171.586	64.304	111.467	58.64	141.131	92.6601	113.4	65.3066	108.747	94.3662	78.1517	64.1411	79.9916	35.2879	118.486	52.7714	75.1871	127.243	113.4	231.468	23.3349	14.2519	478.003	379.342	122.259	338.916	21.1294	251.928	275.764	288.309	158.094	279.829	169.266	115.973	205.847	225.359	224.755	104.198	51.7767	60.6703	451.39	184.747	92.8187	159.832
130	174.329	135.992	97.0012	146.336	130.976	165.521	48.416	96.1179	54.2362	134.854	95.9493	84.9	66.8892	103.419	86.0737	84.9771	50.6883	78.9155	27.2534	99.8684	48.8637	72.3237	141.065	107.7	218.832	8.39118	11.7053	466.578	375.49	90.8748	310.809	23.9447	255.208	275.335	259.805	151.731	259.66	175.14	82.7073	171.723	209.869	215.573	99.9646	43.5573	56.2268	429.898	183.728	89.9925	149.864
135	159.299	146.622	80.052	178.872	112.178	161.902	35.7985	83.5031	53.0965	130.652	101.135	61.7	65.3593	98.5734	78.874	89.8427	40.8881	77.9902	20.981	84.8109	47.4504	70.3319	158.89	100.7	202.162	0.469148	10.6405	450.942	371.614	69.4477	287.915	28.1991	259.216	274.076	228.473	144.84	242.043	179.263	52.3575	139.676	195.418	203.062	96.5594	37.139	52.1181	405.633	180.045	86.95	143.624
140	152.998	157.702	64.38	200.492	99.0406	161.274	26.2219	73.4091	55.2854	129.841	107.551	43.4	61.3843	94.0779	72.9198	90.6747	34.1074	76.467	16.2716	73.2199	48.6266	69.0643	177.673	92.6	180.999	0.011682	11.0595	431.979	361.367	55.9108	269.045	33.3966	263.487	272.212	195.642	137.016	226.957	181.999	26.4309	111.524	177.837	187.794	93.7594	32.6787	48.2988	380.254	172.621	83.9385	139.598
145	147.822	166.148	51.0299	203.993	90.1758	169.218	19.2889	65.2311	60.3851	132.174	113.128	29.7	59.562	89.7614	67.9009	86.6357	29.5702	73.7993	12.8459	64.5537	52.0311	68.3755	193.46	83.9	156.111	4.265	17.1396	410.832	345.098	48.2074	252.738	38.6206	267.474	270.08	162.919	127.854	214.088	189.411	5.9912	88.4137	158.701	170.714	91.3624	30.0338	44.7161	355.024	161.698	81.1772	136.542
150	145.097	170.289	40.3917	185.891	83.883	181.041	14.5754	58.2811	67.4709	134.81	115.391	19.6	57.4881	85.4696	63.4014	78.55	26.6274	69.8584	10.4654	58.0805	56.8836	67.9303	202.57	75	129.4	10.4741	22.5233	388.578	324.018	44.7981	237.514	42.6101	270.507	268.119	131.865	117.012	202.789	196.628	1.87922	70.6415	139.728	152.916	89.207	28.8196	41.3324	330.626	148.33	78.8818	132.508
155	145.609	169.758	32.3857	159.393	77.9205	189.222	11.6041	51.9125	75.3793	136.904	114.331	13.4	54.4857	81.1161	59.1358	72.5622	24.6484	65.1111	8.90327	53.0019	62.2021	67.5113	203.998	66.2	103.44	17.6063	27.6441	366.167	300.023	44.502	222.095	44.3141	271.613	266.824	103.733	104.267	192.214	202.312	1.68093	57.8565	122.431	135.483	87.1719	28.7381	38.1452	307.356	134.201	77.2172	127.506
160	149.642	165.558	26.6966	136.623	70.3005	194.512	9.94661	45.6843	83.0415	137.909	110.915	10	51.1372	76.6873	55.038	64.6179	23.1388	60.5784	7.96331	48.6523	67.0735	67.0657	199.439	57.8	80.3168	24.1521	33.2455	344.298	275.531	46.4342	205.5	43.3135	269.918	266.681	79.3416	89.5441	181.532	206.96	1.54053	49.4173	107.857	119.323	85.1817	29.1698	35.1794	285.35	121.222	76.2481	120.994
165	157.332	160.078	22.9224	110.498	60.4178	197.477	9.32148	39.4107	89.6398	137.696	106.074	7.4	47.929	72.2067	51.1732	55.7789	21.9005	57.4688	7.51376	44.6246	70.8524	66.619	190.96	50.4	61.0203	28.8706	40.3794	323.255	253.105	50.0428	187.114	39.8679	265.402	268.111	59.101	72.8844	170.102	211.222	8.19443	44.6179	96.4783	105.048	83.2201	29.6225	32.4594	264.559	111.064	75.9664	112.962
170	168.603	152.776	20.6599	85.2596	48.9876	198.602	9.61504	33.0237	94.7255	136.415	100.57	5.6	45.1798	67.7166	47.6173	46.895	20.9228	56.768	7.48127	40.6935	73.2391	66.2376	180.486	47.3	45.6808	31.8269	50.2283	302.99	234.77	54.8579	166.726	35.0952	259.049	271.417	43.101	54.395	157.554	215.717	23.9931	50.8434	88.2454	92.9563	81.3029	29.955	29.9951	244.731	104.82	76.3447	103.53
175	183.284	144.396	21.9216	63.06	37.45	198.461	11.7028	26.504	98.1817	134.227	94.9299	4.3	43.0346	63.2663	44.4064	38.4784	21.5062	58.9495	7.84932	36.7551	74.1815	65.9631	169.497	44.8	33.8832	33.4454	63.8997	283.365	221.665	60.3602	144.487	30.5133	252.819	278.435	31.1958	34.1954	143.809	220.904	39.3443	75.3957	86.0479	83.1129	79.4455	30.1274	27.7808	225.606	102.983	77.3613	92.8805
180	201.328	135.487	33.6545	44.5029	27.1243	197.543	15.6436	19.8469	100.102	131.604	89.4502	3.3	41.5029	58.9024	41.5325	30.7279	23.7464	63.9218	8.88006	32.7689	73.7278	65.7962	158.89	42.7	24.975	34.2317	82.3941	264.337	214.085	65.9649	120.786	27.2214	246.855	289.066	23.0907	12.4061	129.01	227.034	55.4746	100.366	92.1844	75.442	77.643	30.155	25.7983	207.088	111.541	79.1197	81.2341
Total ISR
ISR NGT OGTT	ISR non-NGT OGTT	ISR NGT IIGI	ISR non-NGT IGII
43.7714	70.1828	14.4902	32.4312
42.5044	24.5224	23.4948	14.8512
22.4916	28.3832	16.6806	16.779
38.219	76.1186	17.9195	71.6235
36.8376	60.455	16.8775	28.5989
38.3603	25.9588	19.128	14.0625
18.9207	75.9013	10.5324	40.3947
32.0331	19.1962	24.3043	18.9683
19.0664	48.0918	15.1835	36.8961
27.8585	45.6628	14.6444	43.9636
25.3156	54.6363	23.2645	38.8436
43.1	29.8337	22.45	25.9264
	57.8657		28.9198
	37.1119		30.1806
	50.3691		25.5279
	44.042		32.4688
	42.4454		27.8086
	30.7523		17.6561
Figure 6E
Glucose (mM)	NGT												non-NGT
5	40.1	71	50.8	53.2	42.9	37	16.1	20.4	59.4	102.7	19.5	2.8	60	32.9	35.3	70.6	50.5	62.2	25.2	19.8	53.3	95.7	52.3	24.2	42.3	0.2	20.5	72	14.3	14.5
6	60.7	87.9	76.2	81.5	68.2	57.6	35.8	43.2	91	113.1	35.5	58.8	83.6	61	54	111.8	87.7	71.6	70.5	49.9	93.5	117.5	85.8	65.9	71.7	36.5	54.7	99.3	53.4	28.8
7	86	104.8	101.7	116.4	93.6	78.2	65.5	66	122.5	123.5	52.8	116.5	111.1	89	72.7	163.4	131.7	81	116.3	82.4	133.7	139.2	119.2	107.6	101.2	80.7	89	126.8	92.6	43.1
Figure 6F
Time (min)	NGT OGTT												NGT IIGI												non-NGT OGTT																		non-NGT IIGI
-30	25.6	27.1	34.4	13.5	32.7	31.7	24.9	12.6	16.1	31.5	18.4	21.2	33.5	27.1	41.4	13.5	28.5	25.7	18.5	13.4	16.4	30.9	18.3	17.7	16.3	38.1	23	62.7	12.5	10.2	29.4	21.6	39.9	54.7	37.9	37.2	25.2	14.8	73.3	26.5	23.3	23.6	16.3	30.4	23	62.7	12.5	9.1	23.1
0	27	22.5	31.6	12.9	33.9	30.4	24.9	12.6	17.6	34.5	15.8	23.5	32.7	31.8	41.3	14.2	28.7	26.3	19.2	10.3	16.2	28.6	18.6	15.1	14.3	40.6	21.6	68.2	10.9	10.1	29.2	21.4	41.9	52.3	35.6	36.3	24.6	14.7	72	29	24.5	21.1	18.4	32.4	24.5	57.2	14	9	24
10	38.7	25.9	41	18.2	41	32.9	33.8	22.3	17.4	33	24.8	37.8	24.6	31.2	31.6	13.1	29.1	25.5	17.2	9.7	14	24.6	15	16.2	30.7	47	23.7	71.3	15.2	14.5	30.6	25.4	57.4	52.2	73.9	53.4	34.2	16.9	72.3	27.9	22.7	21.9	16.9	35	24.4	49.5	14.2	8	23.3
20	68.4	35.5	50.8	24.4	34.1	34.8	38.1	22.6	15.3	30.3	57.8	37.8	29.1	28.8	31	10.9	27.1	24.9	15	8.5	13.1	29.8	12.6	13.5	40	53.6	35.9	65.1	26.7	18.7	39.8	33.9	67.4	56.6	115.7	53.3	29.1	21.3	76.7	31.8	27.7	26.1	12.1	31.8	22.3	46.1	12.8	7.1	21.5
30	56	37.7	53.1	20.7	35.8	34.1	36.8	23.4	16.7	31.5	51.9	43.3	25	24.5	31	10.1	24.5	25.6	14.4	8.8	10.4	19.2	11.3	14.1	33.6	55.1	36.9	70.5	36.2	19.7	39.6	18.7	42.2	58.9	93.1	41.3	27.9	24.3	89.7	39	25.7	27.9	13.5	31.9	22.4	40.8	12	6.4	21.3
60	31.5	21.2	35.2	16.1	25.5	23.1	29.1	19.1	18.3	21.7	25.5	39.5	20.9	19.4	28.8	8.4	19.1	21	12.3	7.4	9.3	14.8	9	11.6	17.8	43.2	31.3	55.8	13.9	14.7	32.2	22.9	26.6	41.5	45.5	36.4	22.7	15.9	84.1	19.2	16.1	21	9.3	25.3	17.7	34.1	10.5	5.5	16.5
90	31.2	19.9	22.3	14.6	21.8	20.8	21.5	17.3	23.2	20.8	16.8	33.6	22.9	18.8	27.8	8.1	18.2	20.5	9.4	7	8	13.6	6.4	11.4	15.8	43.6	24.6	44.1	16.6	10.3	24	19.5	27.8	34.1	35.9	26.5	15.5	14.6	62.8	18	13.3	16.5	10.2	18.3	17.1	29	9.1		12.7
120	29.5	18	20.4	13.1	23.6	18.7	15.4	14.4	21.3	16.6	13.7	30.8	22.9	18	24	7.8	19.3	20.4	7.8	6.7	7.9	11.8	5.4	8.2	13.8	30	17.8	32.4	19.4	11.4	18.5	16.5	18.9	32	26.3	21.9	15.9	12.6	59.4	14.2	13.5	17.1	11.1	19.7	16.5	24	7.6		9.8
150	25.8	17	15.4	10.4	23.7	18.8	16.1	11.8	17.9	18.5	13.5	20	23.1	17.4	25.5	8	20.1	20.1	10.1	9.4	7.8	10.9	5.2	7.2	11.7	35.6	19	28.9	17.4	9	13.4	11	19.5	30.4	18.8	21.4	15.4	12.1	56	15	12.9	14.6	12	24.2	16.7	23.3	7.2		9.9
180	25.1	15.1	19.6	7.6	21.2	15.6	19.4	9.2	18.9	17.2	12.1	20.1	25.1	16.6	25.9	8.1	20.8	19.8	12.4	12	7.6	10	5	10.3	9.4	41.8	20.2	25.3	15.4	6.5	16.3	12.6	23.6	28.8	18	20.5	14.8	11.5	87.6	15.8	12.4	12	12.9	26.7	16.9	22.6	6.8		9.9
AUC
NGT OGTT	NGT IIGI	non-NGT OGTT	non-NGT IIGI
6.2392	4.2734	3.3685	2.1191
3.9992	3.6942	7.5011	4.4896
5.2381	5.0216	4.5289	3.3303
2.6459	1.6038	8.3171	5.7225
4.7919	3.806	3.4495	1.713
4.1919	3.9029	2.235	0.4872
4.331	2.0777	4.5295	2.6063
2.9973	1.5113	3.3613	2.343
3.4474	1.6641	5.4315	3.586
4.0135	2.7601	7.1047	6.7974
4.2171	1.4499	8.0075	3.9347
5.7539	1.9663	5.5702	4.5944
		3.6197	3.1066
		2.7679	2.0294
		12.8313	10.5428
		3.7428	2.9866
		2.9977	2.9085
		3.4053	2.591
Figure 6G
Time (min)	NGT OGTT												NGT IIGI												non-NGT OGTT																		non-NGT IIGI
-30	47.4	56	70.5	38.4	29.3	13.8	22.4	99.7	57.3	37.4	53.2	48.1	38.7	57	69.6	46.5	27.3	13.4	23.4	76.5	51.7	55.2	18.3	41.7	77.3	42.8	103.1	118.9	42	52.2	84.2	28.9	36.9	51	56.9	79.6	30.9	46.2	61.3	49.6	64.4	78.7	41.6	59.1	102	118.9	42.8	45.3	54.6
0	49.2	56	84.2	29.8	31.9	13.8	22.2	88.2	54.6	36.5	59.1	48.9	39.2	60.1	74.7	51.7	26.2	13.4	27.2	80.2	47.7	61.7	66.3	46.2	85.4	40.6	111.9	91.5	42.4	58.8	70.5	22.9	35.5	57.5	60.5	52	37.9	44.4	69.2	71.9	36.5	95.1	51.7	48.1	91.7	91.5	41.5	43	48.4
10	57	64.9	75.6	27.2	27.8	15.3	22.1	87.1	53.5	32.3	54.1	45.3	39.8	60.7	58.9	47.8	31.9	15.7	25.1	58.5	50.7	66	58.9	37.5	70.9	38.6	123.1	158.1	38.6	40.9	74.4	21.2	46.8	52	71.2	66.4	43.7	44.2	56.2	78	52	61.2	45.6	66.3	77.3	113.7	29.6	33.2	55.6
20	47.1	80.5	76.9	51.8	21.6	10.9	18.3	78.6	67.5	46	64.7	47.7	32.8	58	55.3	44.3	37.7	14.7	15	67.6	48.9	48.2	49	35.9	93.9	48.6	189.4	178	42.8	54.9	63.9	35.8	47.8	67.5	106.4	71.6	32.7	61.8	59.2	65.7	39.6	71.9	62.3	68.2	95.2	152.4	36.2	33.6	48.2
30	67.4	132.7	101.3	57.9	43.2	11.2	21.9	91.5	86.6	95.7	82.4	65.4	40.8	56.6	68.9	51.2	35.7	15.1	34.3	67.4	56.9	53	58.6	45.6	150.8	76.7	195.2	229.2	53.8	62.5	85.5	67	79	69.5	122.6	71.9	68.4	78	77.4	48.1	48.1	81.6	65.9	79.1	114.9	162.6	37.7	36.2	61.2
60	122.2	200	125.4	87.9	97.3	18.9	45.1	81	83.2	95	83.9	101.8	52.9	124.2	93.1	75.6	55.6	26	48.1	86.3	74.7	68.6	50.4	71.9	160.2	194.9	257.9	257.2	109.6	119.4	134	54.8	129.2	82.3	137.5	105.9	150.8	107.8	117.7	98.4	96.9	142.5	106.5	103	212.1	199.5	63	77.2	122.6
90	112.1	184	120.9	69.2	80.1	25	54.5	83.1	103.7	93.4	76.3	69.6	60.9	125.4	74.7	60.4	55	29.3	32.2	71.4	84.3	76.5	55.9	47.8	167.2	129	173.7	229	91.2	116.3	98	48.1	110.5	88.3	102	77.3	115.1	97.8	126.6	84.1	104.9	129.5	70.6	78	199.1	190.5	58.5	94.8	81.8
120	90	76.2	118.1	53.5	73.4	25.6	56.9	85.1	78.7	78.7	74.1	73.6	49.8	116.9	76.1	46.5	47.9	34.3	51.9	65.9	78.6	61	64.2	37.5	142.1	102	142.6	170.3	74.9	126.9	49.6	36.2	91	84.6	81.1	94.2	105.9	80	70.4	77.9	76.1	102.9	66.8	80.9	145	156.5	55.5	83.1	72.6
150	52.4	78.9	107.8	57	66.2	32.3	55.6	58.6	69.4	71.6	65.7	63	61	106.9	78.9	46.1	48.2	31.5	40.1	66.5	61.6	57.7	66	38.9	110.8	75.2	85.1	134.7	73.2	114.2	75.7	36.3	92.5	86	63.2	77.4	61.2	75.2	77	64.1	75.9	95.4	56.4	87.8	104.3	150.9	54.9	75.6	51.3
180	47.7	84.6	78.1	46.3	69.7	35.6	52.6	64.9	69.8	73.8	59	46.9	60.2	69.7	84.8	42.1	41.4	25.2	48.6	49.4	62.3	63	65.9	37.3	100.8	70.5	96.9	115.5	61.7	116.3	64.5	25.1	85.4	90.4	68.4	65.8	80.7	76.3	91.7	75.4	60.8	90.2	48	80.7	62	125.8	65.7	61.2	58.2
AUC
NGT OGTT	NGT IIGI	non-NGT OGTT	non-NGT IIGI
1.46485	0.93756	2.3992	1.23594
2.18282	1.78591	1.87068	1.48927
1.92742	1.38352	2.88004	2.52498
1.08401	0.96813	3.39401	2.9244
1.20665	0.83643	1.3495	0.95613
0.41409	0.46839	1.85383	1.24499
0.81055	0.71103	1.51668	1.32383
1.41681	1.24466	0.76775	0.55096
1.43206	1.2293	1.66842	1.7757
1.41516	1.13495	1.44451	1.00459
1.30011	1.05463	1.7059	1.22523
1.24261	0.83079	1.47754	1.07372
		1.65035	1.48492
		1.48148	1.40336
		1.6158	1.58344
		1.35713	1.31436
		1.36552	1.19351
		1.88599	1.20593
Figure 6H
Time (min)	NGT												non-NGT
0	0.78226	1.06615	0.871595	0.677234	1.48008	0.663134	1.85143	1.15838	0.658939	1.56283	0.935105	0.9	0.762379	0.848879	1.11946	0.845378	0.925782	0.747265	1.31005	0.684766	1.07856	0.990919	0.82666	1.30116	1.46328	1.37375	1.40387	0.958683	1.19434	1.14381
5	0.95132	1.1523	0.971033	0.913083	1.51218	0.683469	1.84578	1.31873	0.721483	1.5911	1.19779	1	0.859406	0.920091	1.2368	0.854957	1.05055	0.913843	1.34095	0.925648	1.07556	0.982176	0.868947	1.28567	1.53019	1.38397	1.53232	0.963743	1.20698	1.18118
10	1.17599	1.24034	1.0786	1.2218	1.54502	0.704616	1.84016	1.49192	0.833357	1.6198	1.5212	1.1	0.969059	0.99866	1.33104	0.864725	1.18847	1.08603	1.3725	1.31376	1.07256	0.973628	0.913077	1.27038	1.59911	1.39245	1.67148	0.970321	1.22185	1.21964
15	1.47094	1.33043	1.19469	1.60756	1.57872	0.726763	1.83441	1.66559	1.00946	1.64868	1.88382	1.2	1.09614	1.08494	1.39261	0.875098	1.33727	1.28489	1.4047	1.81983	1.06954	0.965364	0.95881	1.25531	1.66938	1.39743	1.82056	0.976523	1.23968	1.25896
20	1.82007	1.42897	1.3222	2.05567	1.61343	0.750076	1.82823	1.82133	1.20673	1.67742	2.2184	1.4	1.2497	1.17736	1.4414	0.886746	1.49396	1.59812	1.43766	1.9796	1.06642	0.957448	1.00587	1.24049	1.74052	1.39738	1.97757	0.979947	1.26028	1.29872
25	2.18511	1.54559	1.45272	2.52146	1.64931	0.774733	1.82159	1.94148	1.3601	1.70575	2.4686	1.5	1.43722	1.27392	1.4947	0.899739	1.65341	2.01491	1.47149	1.70073	1.06312	0.949957	1.05388	1.22596	1.8108	1.39132	2.1387	0.985415	1.28396	1.3384
30	2.51329	1.69082	1.56477	2.92938	1.68646	0.80093	1.81471	2.01405	1.41358	1.73352	2.6189	1.7	1.66101	1.37258	1.56364	0.913502	1.80782	2.30442	1.50624	1.40297	1.05961	0.942975	1.10231	1.21181	1.87755	1.37887	2.29821	1.00262	1.31151	1.37746
35	2.77064	1.86353	1.64696	3.20911	1.72498	0.82895	1.80792	2.03488	1.36715	1.76063	2.6617	1.8	1.91585	1.47118	1.65408	0.927145	1.94766	2.32337	1.54166	1.20846	1.05589	0.936591	1.15054	1.19808	1.93963	1.36006	2.45048	1.03482	1.34308	1.4156
40	2.96088	2.04655	1.70015	3.32213	1.76494	0.859159	1.80153	2.00761	1.27347	1.78699	2.59911	2	2.1845	1.56773	1.76647	0.939539	2.06259	2.15943	1.5772	1.10397	1.05201	0.930897	1.19782	1.18483	1.99749	1.3353	2.59047	1.07945	1.37812	1.45274
45	3.09935	2.21666	1.72701	3.25773	1.80644	0.891931	1.79582	1.93953	1.17705	1.81253	2.44771	2.2	2.44123	1.66032	1.89988	0.94966	2.14338	1.9263	1.6123	1.08034	1.04798	0.925976	1.24338	1.17208	2.05155	1.30517	2.71306	1.13398	1.416	1.48882
50	3.20699	2.34658	1.73143	3.03559	1.84955	0.92764	1.79105	1.84025	1.10607	1.83715	2.23378	2.4	2.65479	1.74677	2.05062	0.956666	2.18376	1.70759	1.6464	1.13643	1.04386	0.921904	1.28641	1.15989	2.10211	1.27046	2.81339	1.19571	1.45602	1.52382
55	3.30501	2.41062	1.71789	2.70063	1.8944	0.966624	1.78744	1.72043	1.07508	1.86075	1.98733	2.5	2.79589	1.82512	2.21018	0.96	2.18226	1.54674	1.67897	1.27854	1.0397	0.918742	1.32615	1.14827	2.14922	1.23212	2.88741	1.26163	1.49727	1.55776
60	3.41009	2.39372	1.6911	2.31191	1.94116	1.00914	1.78515	1.59073	1.08905	1.8832	1.73705	2.6	2.8491	1.89287	2.36189	0.95956	2.14385	1.45819	1.70959	1.51205	1.03559	0.916537	1.36193	1.13724	2.19233	1.19137	2.93241	1.32857	1.5386	1.59072
65	3.52844	2.30187	1.65575	1.92951	1.99003	1.05523	1.78431	1.46117	1.14079	1.90435	1.50765	2.7	2.82721	1.94759	2.47615	0.955981	2.08159	1.43631	1.73803	1.81129	1.03166	0.91531	1.39324	1.12679	2.22975	1.14965	2.94787	1.3936	1.57839	1.62292
70	3.65819	2.15637	1.61603	1.59355	2.04128	1.10481	1.78501	1.3399	1.21367	1.924	1.31535	2.7	2.76145	1.9865	2.51344	0.950406	2.01187	1.46831	1.76424	2.08921	1.0281	0.915067	1.4198	1.11689	2.25894	1.10848	2.93509	1.45406	1.61471	1.65467
75	3.79671	1.97898	1.57523	1.31894	2.09517	1.15773	1.78732	1.23209	1.29045	1.94198	1.16605	2.7	2.67913	2.00738	2.43937	0.943914	1.94778	1.54635	1.78817	2.21169	1.02504	0.91581	1.44137	1.10752	2.27758	1.06912	2.89615	1.50701	1.64567	1.68628
80	3.94009	1.78922	1.53566	1.10596	2.15198	1.21388	1.79132	1.14045	1.35284	1.95814	1.05958	2.7	2.60085	2.0086	2.23982	0.937489	1.89883	1.66363	1.80978	2.06223	1.02266	0.917541	1.45784	1.09865	2.28372	1.03263	2.83384	1.54937	1.66952	1.71806
85	4.08215	1.60328	1.49853	0.948408	2.21195	1.27312	1.79705	1.06584	1.38454	1.97236	0.992501	2.7	2.54001	1.9896	1.93448	0.932014	1.87112	1.81024	1.82903	1.65063	1.02107	0.920255	1.46918	1.09025	2.27601	0.999935	2.75144	1.57802	1.68478	1.75028
90	4.21271	1.43442	1.46362	0.838714	2.27534	1.33535	1.80451	1.00768	1.37752	1.98455	0.958799	2.6	2.50298	1.95138	1.57747	0.928259	1.86695	1.96724	1.84587	1.14089	1.02039	0.923944	1.47551	1.08229	2.25397	0.971868	2.65276	1.58995	1.69036	1.78316
95	4.31465	1.2945	1.42848	0.77081	2.34234	1.40059	1.81364	0.963898	1.33982	1.9947	0.94742	2.5	2.48815	1.89638	1.24001	0.926871	1.88272	2.0976	1.86023	0.725079	1.02072	0.928587	1.47713	1.07474	2.21834	0.949266	2.54211	1.5822	1.68575	1.8168
100	4.36777	1.19144	1.38915	0.740957	2.41312	1.46894	1.82435	0.931906	1.28894	2.00283	0.944868	2.3	2.48932	1.82827	0.965104	0.928389	1.91083	2.14911	1.87203	0.459796	1.02214	0.934153	1.47449	1.06754	2.17076	0.932949	2.42378	1.55257	1.671	1.85123
105	4.35701	1.12816	1.34259	0.748063	2.48786	1.54049	1.83654	0.909699	1.23875	2.00899	0.940364	2.1	2.50006	1.7502	0.758951	0.933266	1.94437	2.07751	1.88118	0.309053	1.0247	0.940611	1.46805	1.06067	2.11302	0.923643	2.30135	1.50056	1.64643	1.88643
110	4.27554	1.10588	1.28699	0.794395	2.56671	1.61531	1.85012	0.895668	1.19886	2.01323	0.925607	1.8	2.51318	1.66524	0.612315	0.941845	1.97714	1.86883	1.88765	0.229891	1.02847	0.947926	1.45826	1.05408	2.04696	0.922006	2.17772	1.42775	1.61273	1.92237
115	4.1278	1.12585	1.22215	0.885715	2.64982	1.69344	1.865	0.888434	1.17489	2.01567	0.89569	1.5	2.52009	1.57577	0.512634	0.954303	2.004	1.55483	1.89139	0.194481	1.03347	0.956063	1.44562	1.04774	1.97445	0.928614	2.05519	1.33809	1.57093	1.95899
120	3.93214	1.18915	1.15004	1.02984	2.73729	1.77483	1.8811	0.886671	1.16867	2.01642	0.850477	1.3	2.50999	1.48402	0.449061	0.970512	2.022	1.20528	1.89237	0.188936	1.03973	0.964974	1.4306	1.04162	1.89739	0.94384	1.93557	1.23805	1.52254	1.99612
125	3.72393	1.29276	1.07549	1.22964	2.82914	1.8593	1.89835	0.888856	1.17714	2.01566	0.795893	1	2.46848	1.39174	0.413886	0.98974	2.0324	0.897299	1.89056	0.207732	1.04718	0.974597	1.41373	1.03566	1.8177	0.967508	1.82037	1.13699	1.46969	2.03344
130	3.54222	1.42839	1.00394	1.47496	2.92534	1.94658	1.91666	0.893402	1.1945	2.0136	0.740228	0.8	2.38116	1.30052	0.402825	1.01081	2.03953	0.667376	1.88593	0.250736	1.05575	0.984856	1.39551	1.02985	1.73722	0.998985	1.71067	1.04358	1.41475	2.07051
135	3.41418	1.58564	0.938885	1.74122	3.02586	2.03635	1.93597	0.89894	1.21551	2.01044	0.689416	0.6	2.24016	1.21139	0.415016	1.03259	2.0473	0.511667	1.8785	0.322783	1.06536	0.995681	1.37636	1.02414	1.6574	1.03774	1.60698	0.962703	1.35963	2.10696
140	3.35848	1.75052	0.882176	1.98639	3.13067	2.12834	1.95619	0.904317	1.23536	2.00636	0.6472	0.5	2.04645	1.1253	0.453142	1.05405	2.05913	0.414085	1.86835	0.431512	1.07593	1.007	1.35665	1.01851	1.57938	1.08328	1.50942	0.896472	1.30578	2.14244
145	3.38849	1.90624	0.834398	2.15878	3.23976	2.22233	1.97726	0.908642	1.24983	2.00155	0.615504	0.4	1.81089	1.04281	0.524181	1.07432	2.07767	0.359397	1.85565	0.585258	1.08736	1.01875	1.33668	1.01293	1.50397	1.13519	1.41783	0.845062	1.25416	2.17672
150	3.51337	2.03731	0.795051	2.21922	3.35314	2.31821	1.99911	0.911392	1.25605	1.99615	0.594641	0.3	1.55303	0.964488	0.640745	1.09286	2.10447	0.336694	1.84068	0.791449	1.09957	1.03088	1.31665	1.00739	1.43167	1.19308	1.33187	0.807192	1.20527	2.20971
155	3.73348	2.13813	0.762529	2.17082	3.47085	2.41616	2.02164	0.91262	1.25381	1.99032	0.582969	0.3	1.29782	0.890553	0.822118	1.10968	2.13924	0.338036	1.82389	1.06045	1.11246	1.04333	1.29671	1.00188	1.3626	1.25673	1.2512	0.780076	1.15903	2.24161
160	4.04278	2.21337	0.73491	2.04963	3.59297	2.51661	2.04477	0.912734	1.24511	1.98416	0.577854	0.2	1.06496	0.82128	1.09599	1.1252	2.18041	0.357991	1.80583	1.41117	1.12591	1.05607	1.2769	0.996408	1.29668	1.32604	1.17547	0.760553	1.11512	2.27276
165	4.43707	2.26927	0.710708	1.89061	3.71957	2.62002	2.06841	0.912094	1.2319	1.97777	0.577211	0.2	0.863506	0.756656	1.50314	1.13984	2.22654	0.394001	1.78699	1.86899	1.13982	1.06908	1.25731	0.990963	1.23384	1.40087	1.10436	0.746169	1.07323	2.3035
170	4.91197	2.31261	0.688768	1.72054	3.85075	2.72688	2.09249	0.911004	1.21595	1.97125	0.579334	0.2	0.69532	0.696721	2.10101	1.15398	2.27631	0.444545	1.76775	2.46814	1.15409	1.0823	1.23795	0.985548	1.17398	1.48106	1.03757	0.73497	1.03313	2.33413
175	5.46197	2.34964	0.668224	1.55614	3.98661	2.83767	2.11694	0.909702	1.19874	1.96468	0.582851	0.1	0.5581	0.641311	2.96727	1.16794	2.32857	0.508129	1.74845	3.25467	1.16863	1.09573	1.21887	0.980163	1.11699	1.56646	0.974833	0.725424	0.994638	2.36491
180	6.08168	2.38521	0.648498	1.40532	4.12728	2.95284	2.14171	0.908347	1.18135	1.9581	0.586785	0.1	0.447596	0.590261	4.20495	1.18197	2.38243	0.583108	1.72928	4.29014	1.18338	1.10933	1.20007	0.974807	1.06276	1.65699	0.915894	0.716443	0.957609	2.39602
Figure 6I
Time (min)	NGT												non-NGT
0	1.31449	0.757413	0.984831	1.32637	1.68364	0.828692	0.684175	1.59198	0.973244	1.16377	0.2822	0.9	1.08762	0.736692	0.978276	0.905395	0.978836	0.530991	0.831513	0.977755	1.04539	0.702447	0.777791	0.894764	0.782722	1.16448	1.13145	0.951604	1.12784	0.991533
5	1.28282	0.779408	0.987996	1.27785	1.39102	0.898556	0.870403	1.45798	0.974167	1.13554	0.526528	0.9	1.07458	0.755214	0.975263	0.911411	0.979342	0.553988	0.844416	0.980704	0.883703	0.717393	0.79632	0.895461	0.79168	1.14683	1.11472	0.957105	1.10203	0.986318
10	1.25236	0.802003	0.991192	1.23293	1.15162	0.97551	1.12794	1.34465	0.975275	1.10962	0.836903	0.9	1.06168	0.774781	0.971984	0.917457	0.979821	0.577834	0.857518	0.983713	0.722284	0.732764	0.815124	0.896128	0.800712	1.1295	1.09827	0.962648	1.07941	0.981063
15	1.22331	0.825235	0.994474	1.19288	0.984241	1.0601	1.42229	1.25654	0.976547	1.08753	1.05611	0.9	1.04955	0.793815	0.96858	0.923592	0.980255	0.602511	0.870943	0.986789	0.584796	0.748672	0.834098	0.896746	0.809803	1.11253	1.08214	0.968388	1.06061	0.975976
20	1.19561	0.849263	0.997909	1.15852	0.90987	1.15046	1.56313	1.19483	0.977773	1.07023	1.05594	0.9	1.03949	0.809126	0.965721	0.929924	0.980657	0.628065	0.884949	0.989876	0.507009	0.765203	0.853179	0.897331	0.818943	1.09599	1.06643	0.974615	1.04503	0.971451
25	1.16927	0.874511	1.00148	1.12998	0.91131	1.2405	1.4981	1.15054	0.978817	1.05631	0.898356	0.9	1.03302	0.820703	0.964634	0.936491	0.98101	0.654391	0.89983	0.993034	0.483292	0.782329	0.87229	0.898002	0.828109	1.07996	1.05126	0.982135	1.03272	0.967713
30	1.14427	0.90155	1.00509	1.10685	0.953469	1.32021	1.37886	1.11138	0.979634	1.04333	0.725754	0.9	1.03139	0.831607	0.96684	0.943246	0.981306	0.681223	0.915858	0.996398	0.499354	0.799939	0.891319	0.898932	0.83728	1.06452	1.03678	0.991949	1.02422	0.964844
35	1.12067	0.930567	1.00866	1.08862	1.01631	1.38346	1.27287	1.07363	0.980284	1.03095	0.591324	0.9	1.03412	0.844199	0.97298	0.950074	0.981552	0.708392	0.933078	0.999944	0.548769	0.81797	0.910111	0.900265	0.846538	1.04975	1.02312	1.00447	1.01954	0.962973
40	1.09846	0.961351	1.01214	1.07481	1.08649	1.42867	1.18806	1.03884	0.980907	1.02027	0.499906	0.9	1.03933	0.860135	0.982956	0.956803	0.981767	0.735836	0.951324	1.00354	0.626779	0.836394	0.928475	0.902117	0.856047	1.0357	1.01041	1.01956	1.01819	0.962262
45	1.07769	0.993625	1.01548	1.06484	1.15079	1.45525	1.12644	1.00751	0.981629	1.01217	0.448495	1	1.04526	0.880993	0.996653	0.963285	0.981967	0.763494	0.970413	1.00704	0.727888	0.855184	0.946232	0.904604	0.865971	1.02244	0.998774	1.03701	1.01969	0.962852
50	1.05829	1.02702	1.01864	1.05812	1.19587	1.4633	1.08692	0.979643	0.982558	1.00727	0.433936	1	1.05036	0.908164	1.01392	0.9694	0.982175	0.791299	0.990136	1.01035	0.842498	0.8743	0.96322	0.907839	0.876463	1.01002	0.988289	1.05652	1.02355	0.964853
55	1.04027	1.06105	1.02156	1.05399	1.21079	1.45345	1.06698	0.955331	0.983776	1.00593	0.456477	1	1.05336	0.942553	1.03449	0.975066	0.982414	0.819176	1.01024	1.01333	0.955713	0.893691	0.979292	0.911928	0.887661	0.998469	0.979026	1.07762	1.02925	0.96834
60	1.02354	1.095	1.02419	1.05181	1.1925	1.42698	1.06331	0.935168	0.98533	1.00803	0.520239	1	1.05353	0.983889	1.05795	0.980247	0.982716	0.847037	1.0304	1.01591	1.05061	0.913281	0.994311	0.916962	0.899654	0.987842	0.971033	1.09952	1.0361	0.973328
65	1.00806	1.12784	1.02645	1.05089	1.15387	1.38656	1.07212	0.920795	0.987212	1.01272	0.627389	1	1.05099	1.0291	1.08349	0.984991	0.983124	0.874761	1.05017	1.018	1.11825	0.932942	1.00815	0.922994	0.912442	0.978171	0.964349	1.12078	1.04313	0.979712
70	0.993782	1.15827	1.02828	1.05043	1.11407	1.33592	1.08923	0.914485	0.989374	1.0186	0.770557	1	1.04645	1.07266	1.10998	0.989402	0.983688	0.90221	1.06904	1.01952	1.16037	0.952512	1.0207	0.930049	0.925949	0.969485	0.959005	1.13954	1.04921	0.987301
75	0.980643	1.18501	1.0296	1.04964	1.08492	1.27828	1.10981	0.918185	0.991767	1.02441	0.931117	1	1.04051	1.10901	1.13619	0.993583	0.984452	0.92925	1.08649	1.02042	1.18114	0.971831	1.03188	0.938144	0.940107	0.961806	0.955015	1.15406	1.05336	0.995891
80	0.968569	1.20681	1.03034	1.04781	1.07345	1.21632	1.12828	0.933436	0.994347	1.02904	1.07528	1	1.03364	1.13309	1.16077	0.997631	0.985456	0.955765	1.102	1.02064	1.18592	0.990746	1.04163	0.947286	0.954846	0.955154	0.952367	1.16281	1.05481	1.00526
85	0.957507	1.22264	1.03045	1.04443	1.0837	1.15236	1.13878	0.960991	0.997065	1.03157	1.16251	1	1.02619	1.1415	1.18232	1.00163	0.986731	0.981668	1.11512	1.02017	1.18025	1.00912	1.04991	0.957463	0.970093	0.949546	0.951028	1.16461	1.05307	1.01517
90	0.947393	1.23182	1.02987	1.03939	1.11665	1.08855	1.13644	0.999754	0.999869	1.03145	1.16807	1	1.01834	1.13396	1.19953	1.00566	0.988297	1.00692	1.12543	1.01902	1.16904	1.02682	1.05673	0.968617	0.985764	0.944999	0.950919	1.15894	1.04809	1.02529
95	0.938191	1.23423	1.02859	1.03332	1.16798	1.02737	1.1197	1.04432	1.0027	1.0287	1.10639	1.1	1.01007	1.11553	1.21127	1.00974	0.990151	1.03157	1.13266	1.0173	1.15583	1.04378	1.06217	0.98061	1.00175	0.94153	0.951897	1.14635	1.04052	1.03522
100	0.929859	1.23018	1.0266	1.02724	1.22602	0.971078	1.08839	1.08556	1.00548	1.02372	1.01967	1.1	1.00126	1.09393	1.21647	1.01388	0.992276	1.05576	1.1366	1.01515	1.14308	1.05995	1.06634	0.993249	1.01791	0.939157	0.953775	1.12811	1.03142	1.04447
105	0.922367	1.22	1.0239	1.0218	1.26964	0.920962	1.04079	1.11382	1.00815	1.01689	0.949365	1.1	0.991827	1.07489	1.21409	1.01811	0.994659	1.07963	1.13711	1.01269	1.13291	1.07528	1.06936	1.00635	1.03413	0.937894	0.956378	1.10541	1.0217	1.05257
110	0.915673	1.20407	1.02051	1.01728	1.2699	0.877564	0.975506	1.12012	1.01067	1.00858	0.909804	1.1	0.98176	1.06224	1.20327	1.02241	0.997287	1.10331	1.13411	1.01002	1.1271	1.08976	1.07134	1.01974	1.0503	0.937748	0.959544	1.07938	1.01206	1.05907
115	0.909744	1.18281	1.01644	1.01347	1.2027	0.840841	0.894129	1.09866	1.01298	0.999108	0.904214	1.1	0.971161	1.05806	1.18353	1.02676	1.00015	1.12697	1.12757	1.00724	1.12691	1.10337	1.07241	1.03326	1.06633	0.938713	0.96313	1.05108	1.00299	1.06358
120	0.904531	1.15663	1.01172	1.0095	1.07209	0.810191	0.80393	1.0505	1.01505	0.988789	0.934436	1.1	0.960302	1.06264	1.15496	1.03115	1.00325	1.15078	1.11752	1.00441	1.13271	1.11614	1.07272	1.04678	1.08215	0.940759	0.967023	1.02158	0.994625	1.06575
125	0.899977	1.12598	1.00642	1.00335	0.926731	0.784292	0.719576	0.987444	1.01688	0.977917	1.0073	1.1	0.949765	1.07384	1.11848	1.0355	1.00657	1.17491	1.10406	1.00158	1.14326	1.12812	1.07245	1.06018	1.09773	0.943808	0.971166	0.992045	0.986594	1.06531
130	0.89601	1.09131	1.00063	0.992253	0.808951	0.761512	0.653411	0.923955	1.01844	0.966767	1.12886	1.1	0.940281	1.08803	1.07553	1.0397	1.01012	1.19955	1.08734	0.998811	1.15605	1.13939	1.07177	1.07339	1.1131	0.947743	0.975533	0.963598	0.97817	1.06208
135	0.892568	1.05309	0.994415	0.973858	0.727603	0.740533	0.609888	0.868277	1.01974	0.955568	1.28166	1.1	0.932442	1.10173	1.0275	1.04367	1.01389	1.22483	1.06758	0.996122	1.16893	1.15004	1.07087	1.08633	1.12826	0.952449	0.980084	0.937017	0.968718	1.05595
140	0.889591	1.01189	0.987857	0.946485	0.679261	0.720315	0.590122	0.824324	1.02078	0.944504	1.4406	1.1	0.92671	1.11189	0.975712	1.04734	1.01789	1.25091	1.04504	0.99354	1.18001	1.16017	1.06987	1.09896	1.14322	0.957818	0.984771	0.912786	0.957726	1.04691
145	0.887024	0.968315	0.981013	0.909495	0.657745	0.700083	0.594324	0.793296	1.02156	0.933712	1.57326	1	0.923403	1.11616	0.921473	1.05067	1.0221	1.27788	1.02008	0.991078	1.18758	1.16985	1.0689	1.11125	1.15801	0.963746	0.989544	0.891128	0.944857	1.03505
150	0.884805	0.923116	0.973941	0.863727	0.655934	0.679349	0.6222	0.774479	1.0221	0.923264	1.65006	1	0.92265	1.11332	0.866071	1.05363	1.02652	1.30581	0.993149	0.988733	1.18972	1.17918	1.068	1.12319	1.17266	0.970136	0.994356	0.871989	0.930025	1.02067
155	0.882859	0.877235	0.966699	0.812007	0.66263	0.658	0.6708	0.7649	1.02244	0.913138	1.66365	1	0.92425	1.10394	0.810857	1.05629	1.03111	1.33472	0.964866	0.986488	1.18331	1.18824	1.06719	1.13487	1.18723	0.976904	0.99919	0.854971	0.913544	1.0043
160	0.881102	0.831651	0.959345	0.757902	0.666025	0.636225	0.735873	0.760792	1.02262	0.903253	1.62843	1	0.927724	1.08978	0.757034	1.05873	1.03585	1.36457	0.935907	0.984318	1.16552	1.19712	1.06647	1.14638	1.2018	0.983976	1.00405	0.839524	0.895966	0.986605
165	0.879471	0.787124	0.951931	0.704056	0.660505	0.614288	0.814888	0.759658	1.02271	0.893551	1.56138	1	0.932593	1.07244	0.705443	1.06102	1.0407	1.39532	0.906831	0.9822	1.13667	1.2059	1.06579	1.15779	1.21642	0.991283	1.00892	0.825197	0.87777	0.968138
170	0.877915	0.744212	0.944503	0.652252	0.646138	0.592502	0.906464	0.760032	1.02273	0.883996	1.47805	1	0.938401	1.0533	0.656632	1.06322	1.04564	1.42691	0.878075	0.980116	1.10069	1.21463	1.06515	1.1692	1.23115	0.998762	1.01382	0.81163	0.859357	0.949362
175	0.876399	0.703282	0.937099	0.603528	0.627105	0.571188	1.01007	0.761233	1.02271	0.874568	1.39032	1	0.944735	1.03344	0.610891	1.06537	1.05063	1.4593	0.849958	0.978052	1.06544	1.22338	1.06452	1.18065	1.24602	1.00636	1.01874	0.798548	0.84105	0.930636
180	0.874899	0.664514	0.929746	0.558304	0.60844	0.550592	1.12582	0.762988	1.02269	0.865255	1.30546	1	0.951265	1.01366	0.568286	1.06752	1.05565	1.49245	0.822672	0.975997	1.03124	1.23217	1.0639	1.1922	1.26106	1.01403	1.02369	0.785763	0.823064	0.912193
Figure 6J
iAUC succinate mean	Potentiation ratio
1.02259	0.731016
4.01909	1.49542
0.330572	1.029
0.895911	0.823054
1.97303	1.01402
1.02788	0.899653
1.13796	0.848668
-0.565206	0.807072
2.78703	0.923792
2.83685	1.38
6.16291	1.23117
6.54781	1.11435
0.868489	1.01804
2.26677	1.90728
2.96524	1.31906
-0.237114	1.02661
4.67948	1.52506
3.07279	1.4855
1.58095	1.31328
1.13028	1.13809
2.68981	1.3115
1.08422	0.830768
3.34059	0.873781
1.09747	1.1193
3.62288	0.935608
-0.52907	1.07783
1.97524	1.01402
0.618497	0.90587
1.28418	1.21104
0.6228	1.2
[truncated: 11 more columns]

## Sheet: Supplemental Figure 2
Supplemental Figure 2A			Supplemental Figure 2B																				Supplemental Figure 2C																				Supplemental Figure 2D
Sucnr1fl/fl	Sucnr1-βKO			Sucnr1fl/fl								Sucnr1-βKO											Blood glucose																				Time (min)	Sucnr1fl/fl
27	22		Fasted	95	87	111	104	182	98	121	147	77	94	92	123	190	156	166	180	196	130		Time (min)	Sucnr1fl/fl								Sucnr1-βKO											0	109.648	83.3078	69.219	96.7841	110.873	102.91
24	26		Fed	173	177	245	187	226	167	167	216	157	208	202	184	219	240	250	173	193	144		0	89	79	82	68	149	149	154	139	86	84	80	80	95	78	113	82	114	140		15	64.3185	44.1041	45.9418	51.4548	65.5436	71.0567
24	26																						15	431	382	437	224	351	346	378	490	278	284	447	384	506	349	410	232	336	358		30	39.8162	26.9525	18.9893	45.9418	39.8162	49.0046
25	24																						30	600	428	497	364	283	416	420	550	-	352	535	524	580	417	493	310	320	447		60	26.34	22.0521	22.6646	32.4655	23.2772	30.6279
27.1	24.5																						60	437	223	233	241	239	301	204	377	244	211	266	415	294	387	218	195	193	215		120	66.7688	53.2925	62.4809	46.5544	53.9051	66.7688
26.4	25.4																						120	180	140	127	176	144	202	127	161	158	155	174	265	181	152	139	116	116	155
26.4	26.4																						Plasma insulin
25.6	28.2																						Time (min)	Sucnr1fl/fl						Sucnr1-βKO
	27.9																						0	0.2335	0.2148	0.3773	0.2587	0.3913	0.194	0.2296	0.4119	0.4253	0.2796	0.2313	0.3493	0.227
	27.5																						30	0.2375	0.6341	0.4013	0.4259	0.4465	0.284	0.6395	0.4565	0.437	0.266	0.423	0.3524	0.5176
[truncated: 31 more columns]

## Sheet: Supplemental Figure 3
Supplemental Figure 3A			Supplemental Figure 3B										Supplemental Figure 3C																		Supplemental Figure 3D																		Supplemental Figure 3E
Sucnr1fl/fl	Sucnr1-βKO			Sucnr1fl/fl			Sucnr1-βKO							Sucnr1fl/fl							Sucnr1-βKO										Time (min)	Sucnr1fl/fl							Sucnr1-βKO										Time (min)
36.8	39.2		Fasted	90	113	157	114	132	136	132	173		Liver	1.41	1.21	1.19	1.72	1.29	1.22	1.15	1.51	1.13	1.34	0.75	1.17	1.45	1.48	1.53	1.19		0	96	110	141	125	152	189	192	103	111	149	135	164	175	166	163	170		0
32.9	29.8		Fed	183	171	196	238	225	195	184	181		Pancreas	0.45	0.3	0.66	0.74	0.68	0.72	0.52	0.7	0.57	0.65	0.62	0.33	0.6	0.65	0.57	0.64		15	206	272	324	284	391	351	329	302	358	324	227	336	312	413	393	470		15
35.8	33.8												BAT	0.14	0.11	0.19	0.13	0.1	0.16	0.11	0.34	0.2	0.19	0.1	0.09	0.09	0.05	0.12	0.09		30	335	354	396	338	396	462	345	336	482	435	199	391	379	543	439	555		30
37.8	36												scWAT	0.68	0.78	0.59	1.43	0.98	0.57	1.31	0.87	0.49	0.71	0.3	0.57	1.13	1.02	0.64	1.01		60	286	286	437	387	269	349	332	318	402	300	167	250	326	455	407	349		60
35.5	41.2												eWAT	1.84	1.66	1.46	2.11	1.48	1.25	1.78	2.12	1.05	1.79	0.65	1.43	1.72	1.63	1.37	1.57		120	132	162	305	163	218	227	296	186	198	177	132	172	196	254	278	236		120
38.3	44.2												rWAT	0.47	0.53	0.33	0.45	0.37	0.26	0.35	0.5	0.44	0.5	0.15	0.19	0.39	0.34	0.32	0.41																				AUC
42.5	44.6																																																Sucnr1fl/fl
	40.9																																																1.9905
																																																	2.3535
																																																	2.7278

[truncated: 24 more columns]
